# Supplementary material for: Investigating the Impact of Flavonoids on Aspergillus flavus: Insights into Cell Wall Damage and Biofilms
Source: J Fungi (Basel). 2024 Sep 23;10(9):665. doi: 10.3390/jof10090665 (PMC11433479; doi:10.3390/jof10090665)
Supplement: Supplementary file 1 [file jof-10-00665-s001.zip]

Archive with 12 entries (12 files):
- TableS1.xlsx
- FigureS1.png
- FigureS2.png
- FigureS3.png
- FigureS4.png
- FigureS5.png
- FigureS6.png
- FigureS7.png
- FigureS8.png
- FigureS9.png
- FigureS10.png
- JoF-Supplemental_Materials_August_29_2024.pdf
