# Supplementary material for: Investigating the Impact of Flavonoids on Aspergillus flavus: Insights into Cell Wall Damage and Biofilms
Source: J Fungi (Basel). 2024 Sep 23;10(9):665. doi: 10.3390/jof10090665 (PMC11433479; doi:10.3390/jof10090665)
Supplement: Supplementary file 1 [file jof-10-00665-s001.zip › TableS1.xlsx]

## Sheet: Sheet1
Gene ID	Name	Annotations	Potential cell wall role	F-Primer	R-Primer
AFLA_052800	1,3-beta-glucan synthase component GLS2	1,3-beta-glucan synthase subunit FKS1-like, domain-1;1,3-beta-glucan synthase subunit FKS1-like, domain-1;Glycosyl transferase, family 48.	Formation of polysaccharides of the fungal cell wall. Virulence factor. Possibly involved in proper cell wall assembly	CGCCCAAGTCGTCAAATTCG	ATTGCGAAACGGACCACTCT
AFLA_136030	chitin synthase	Cytochrome b5-like heme/steroid binding domain superfamily;Cytochrome b5-like heme/steroid binding domain;Cytochrome b5-like heme/steroid binding domain;Myosin head, motor domain;Chitin synthase;Cytochrome b5-like heme/steroid binding domain;DEK, C-terminal;Myosin head, motor domain;Nucleotide-diphospho-sugar transferases;Cytochrome b5-like heme/steroid binding domain superfamily;Cytochrome b5-li…	Formation of polysaccharides of the fungal cell wall.	GTCGCTACCCTCGTTACCAG	ACATGAAACCGGCTGGCTAA
AFLA_039410	cell wall serine-threonine-rich galactomanno protein Mp1	Cell wall mannoprotein 1.	Formation of galactomannose protein. Confers cell wall rigidity and shape	TCATCTCTGGCATCAGCGAC	ATCAGTGCCCTTGGTGATGG
AFLA_134030	flbA	Conidiophores biogenesis gene. sterigmatocystin catabolic process; intracellular signal transduction; regulation of transcription from RNA polymerase II promoter; signal transducer activity; positive regulation of sterigmatocystin biosynthetic process; asexual sporulation resulting in formation of a cellular spore; termination of G-protein coupled receptor signaling pathway; positive regulation o…	Not cell wall – Fungi development	CTGGCTGCAGCATATGGTCT	TCGTCATCCCCTACAGCCTT
AFLA_040260	scIR	Branching and intertwined aereal hyphae. cellular response to chemical stimulus; positive regulation of transcription from RNA polymerase II promoter; regulation of pseudohyphal growth; positive regulation of filamentous growth of a population of unicellular organisms; protein dimerization activity; positive regulation of response to stimulus; response to neutral pH; nucleus	Not cell wall – Fungi development	TGCCGCACACAACATCATT	TTCTCCAAGGCCACGAACTT
